# Supplementary material for: Characterization of algal community composition and structure from the nearshore environment, Lake Tahoe (United States)
Source: Front Ecol Evol. Author manuscript; Available in PMC 2024 Jan 20. (PMC10750852; doi:10.3389/fevo.2022.1053499)
Supplement: Supplement1 [file NIHMS1947911-supplement-Supplement1.zip]

Archive with 6 entries (6 files):
- Supplementary Data sheet 1.pdf
- Supplementary Data sheet 2.pdf
- Supplementary Data sheet 3.docx
- Supplementary Table 1.xlsx
- Supplementary Table 2.xlsx
- Supplementary Table 3.xlsx
