# Supplementary material for: Characterization of algal community composition and structure from the nearshore environment, Lake Tahoe (United States)
Source: Front Ecol Evol. Author manuscript; Available in PMC 2024 Jan 20. (PMC10750852; doi:10.3389/fevo.2022.1053499)
Supplement: Supplement1 [file NIHMS1947911-supplement-Supplement1.zip › Supplementary Table 1.xlsx]

## Sheet: Voucher
Morphologic group	OTU name	Reconciled taxonomic name	Basionym	Reference used in identification	Reconciled by: PN = P. Noble, CS = C. Seitz, SL = S. Lee, EA = E. Alexson, KM = K. Manoylov	In Stratton (2013) FLL voucherFLL voucher	equivalent name from Goldman 1974 taxonomic list	Figures	Notes
CENTRIC	AUL01	Aulacoseira pusilla (Meister) Tuji & Houcki 2004	Melosira pusilla Meister 1913	Potapova 2010a	PN	x	? Melosira crenulata	Plate 1, figs 1,2	Distinguished from Aulacoseira subarctica (O. Müller) Haworth 1990 by possessing a shorter mantle and aureolae on valve face.
CENTRIC	AUL02	Aulacoseira lacustris (Grunow) Krammer 1991	Melosira lyrata var. lacustris Grunow 1882	Haworth 1990	PN	x	none	Plate 1, fig 3
CENTRIC	DISC01	Discostella stelligera (Cleve & Grunow) Houk & Klee 2004	Cyclotella meneghiniana var. stelligera Cleve & Grunow 1881	Lowe 2015	PN	x	Cyclotella stelligera	Plate 1, figs 4,5
CENTRIC	LIN01	Lindavia ocellata (Pantocsek) Nakov, Guillory, M.L.Julius, Theriot & Alverson 2015	Cyclotella ocellata Pant	Burge et al. 2016	PN	x	Cyclotella ocellata	Plate 1, fig 10
CENTRIC	LIN02	Lindavia bodanica (Eulenstein ex Grunow) Nakov, Guillory, Julius, Theriot & Alverson 2015	Cyclotella bodanica Eulenstein ex Grunow 1878	Burge & Edlund 2017a	PN	x	Cyclotella bodanica	Plate 1, fig 6,7
CENTRIC	LIN03	Lindavia delicatula (Hustedt) Nakov, Guillory, Julius, Theriot & Alverson 2015	Cyclotella delicatula Hustedt 1952	Burge & Edlund, 2015, Schleffler Houk, & Klee, 2003; Alexson et al 2019	PN, EA	NO	none	Plate 1, figs 8.9	This species, along with LIN04, are both enumerated together as part of a Lindavia comensis species complex. See Kistenich et al. (2014) for a discussion of morphotypic variability within this complex.
CENTRIC	LIN04	Lindavia comensis (Grunow) Nakov, Guillory, Julius, Theriot & Alverson 2015 species complex	Cyclotella comensis Grunow in Van Heurck 1882	Kistenich et al 2014	PN, EA	NO	none	Plate 1, fig 11	This taxon is considered to be part of the Lindavia comensis species complex, and may be a variant of LIN03. It possesses a rugose central area and is consistent with what has been called as Cyclotella gordonensis Kling & Hakansson in Tahoe Environmental Research group reports (see TERC, 2011 for SEM photo).
CENTRIC	STEPH01	Stephanodiscus alpinus Hustedt 1942	Stephanodiscus alpinus Hustedt 1942	Bahls 2013	PN	x	not reported	Plate 1,figs 12,13
ARAPHID	FRAG01	unknown fragilarioid 1 Tahoe			PN	x	none	Plate 3, figs 1-18	Ends vary from rounded to rostrate. Width 7-10 µm, length 55-10 µm,14-15 striae/10 µm, forming chains with small linking spines. Sternum may be narrow, but typically is about 1 µm diameter. One puncta seen in many specimens in sternum. Smaller forms in diminution series approach a diamond shape and are within the size range of Staurosira venter (Ehrenberg) Cleve and J.D.Möller 1879. Difficult to …
ARAPHID	FRAG02	unknown fragilarioid 2 Tahoe			PN	x	none	Plate 3 figs 19-29	Initially, the smaller forms were thought to be Staurosira construens var. venter, but they appear to be part of a continuous diminution series with the more broadly rounded forms of FRAG01.
ARAPHID	FRAG03	Ulnaria sp. 3 Tahoe	Compare with Synedra acus Kützing 1844	Lange-Bertalot & Ulrich 2014	PN,CS	NO	none	Plate 2 figs 8-13	Ulnaria sp. aff. U. acus (Kützing) Lange-Bertalot and Ulrich 2014 Long needle-like frustules (max 170 µm), and all consistently have 10-11 striae/10 µm. The central area is elongate in longitudinal direction, varying from subrectangular to subovate. Striae density fits with U. acus (Kützing) Aboal 2003, as described in neotype material in Lange-Bertalot and Ulrich (2014) but is more slender than …
ARAPHID	FRAG04	Ulnaria sp. 4 Tahoe	Compare with Fragilaria grunowi Lang-Bertalot and Ulrich 2014	Lange-Bertalot & Ulrich 2014	PN,CS	NO	none	Plate 2 fig 7	Ulnaria sp. aff. U. grunowi (Lange-Bertalot & S.Ulrich) Cantonati & Lange-Bertalot in Kusber, Cantonati and Lange-Bertalot 2017 Maximum width is 3 µm, striae are 10/10 µm proximally and 11/10 µm distally. There is a similar striae count to Ulnaria sp. aff. U. acus, except it is too thin (3 µm) and too long for U. acus which has a maximum length of 150 mm, according to Lange-Bertalot and Ulrich (2…
ARAPHID	FRAG05	Fragilaria or Ulnaria species			PN,CS	NO	none	Plate 2, fig 14-16	This needle-shaped fragiolarioid overlaps in striae count and length with FRAG03, but was separated because of a shorter central area and faintly developed central nodule. The longest specimen is 150 µm, shortest is 80 µm, striae 11/10 µm distally and proximally, width is 5 µm. Central area is rectangular, but short axis is transverse to length of valve. Differs from FRAG03 in the central area, a…
ARAPHID	FRAG06	Fragilaria tenera (W.Smith) Lange-Bertalot 1980	Synedra tenera W.Smith 1856	Morales and Rosen 2013	PN	x	? Synedra radians	Plate 2, fig 17
ARAPHID	FRAG07	Fragilaria vaucheriae (Kützing) Peterson 1938	Exilaria vaucheriae Kützing 1833	Morales, 2010a	PN	x	Fragilaria vaucheriae var. capitelata	Plate 2, figs 18-20
ARAPHID	HAN01	Hannaea arcus (Ehrenberg) Patrick 1966	Navicula arcus Ehrenberg 1836	Kociolek 2010	PN	x	Hannaea arcus	Plate 2, fig 26
ARAPHID	MER01	Meridion circulare (Greville) C.Agardh 1831	Echinella circulare Greville 1823	Kociolek, 2011a	CS.PN	x	Meridion circulare	Plate 2, fig 23
	OD01	Odontium mesodon (Ehrenberg) Kützing 1844	Fragilaria mesodon Ehrenberg 1839	Potapova 2009a	PN	x	not reported	Plate 2, figs 21,22
ARAPHID	SYN01	Synedra mazamaensis Sovereign 1958	Synedra mazamaensis Sovereign 1958	Sovereign 1958	PN	x	Synedra mazamaensis	Plate 2, figs 24,25
ARAPHID	ULN01	Ulnaria cf. ulna var. spathulifera (Grunow) Aboal 2003	Synedra spathulifera Grunow in Van Heurck 1881	Patrick and Reimer 1966	PN	NO	Synedra ulna spathulfera	Plate 2, figs 2-4	Howard et al.(2019) presented a study of this species from the east shoreof Lake Tahoe, near Incline Village, and found the apical expansions to be greater than those illustrated in the literature. They attempted to compare with were the type material of S. ulna var. spathulifera Grunow in the Van Heurck collection in the Meise Botanic Garden, but could not do so because of a mislabeling problem …
ARAPHID	ULN02	Ulnaria capitata (Ehrenberg) Compère 2001	Synedra ulna f. capitata Ehrenberg1936	Bryka and Lee, 2019; Patrick and Reimer, 1966	PN		not reported	Plate 2, figs 5, 6
ARAPHID	ULN03	Ulnaria sp. 3 Tahoe		see F. syngrotesca; Schulte, 2014	PN. CS		none	Plate 2, fig 1	This species looks like Fragilaria syngrotesca, except the ecology is different, since F. syngrotesca is known from oligotrophic karstic lakes in Florida. Morphologically, if differs in that no central area is seen, where an assymetrical central area is present in F. syngrotesca.
ARAPHID	STRL01	Staurosirella martyi (Héribaud) E.Morales & Manoylov 2006	Opephora martyi Hérib 1902	DONA- Pedraza Garzon 2014	PN	x	Opephora martyi	Plate 3, figs 55-59
ARAPHID	STRL02	Staurosirella pinnata (Ehrenberg) D.M.Williams & Round 1987	Fragilaria pinnata Ehrenberg 1843	Morales 2010b	PN	x	Fragilaria pinnata	Plate 3, figs 44-50 s.l, 51-52 s.s.	A wide size series was observed, with some variation in the shape of the striae. Some of the smaller forms fit well with Staurisirella pinnata sensu stricto (plate 3, figs 51,52), following Morales (2010), with a striae density of 11-12/10 µm and tapering of striae towards the sternum. Others, which range from 6-15 µm length, have lower striae density (8/10 µm) and non tapering striae (plate 3, f…
ARAPHID	STRL03	Staurosirella minuta Morales & Edlund 2003	Staurosirella minuta Morales and Edlund 2003	Morales and Edlund 2003	PN	x	none	Plate 3, figs 53,54	STRL03 is ovate outline, less than 10 µm long, and striae are fatter than costae. It fits the measurements and shape of Staurosirella minuta Morales and Edlund 2003
ARAPHID	STRL04	Staurosirella confusa Morales 2005	Staurosirella confusa Morales 2005	Morales 2005	CS, PN	NO	none	Plate 3, figs 60-62	STRL04 is similar to what was called P. lancettula v. supcapitata in the FLL voucher by Stratton (2013), except the striae in STRL04 appear thicker.
ARAPHID	STRL05	Staurosirella sp. 5 Tahoe			PN	NO	none	Plate 3, figs 63, 64	Broad, rhomboidal with rounded apices, 9-20 µm length, 8-11 striae/10 µm, striae are composed of lineolate areolae. Outline is more rhombic than S. confusa. Varying striae density may indicate this is multiple species, but for now they are lumped for counting purposes.
ARAPHID	PS01	Pseudostaurosira parasitica var. subconstricta (Grunow) Morales 2003	Fragilaria parasitica var. subconstricta Grunow 1881	Cantonati et al 2017	PN	x	none	Plate 3, figs 39-43	This species was called Pseudostaurosira sp. FL1 in FLL voucher (Stratton 2013), and appears to be a good match with P. parisitica var. subconstricta, following Cantonati et al (2017). The Tahoe specimens observed are not as rostrate as those shown in Cantonati et al (2017) nor the FLL voucher, yet fit the morphology in terms of striae count and length.
ARAPHID	PS02	Pseudostaurosira brevistriata (Grunow) D.M.Williams & Round 1987	Fragilaria brevistriata Grunow in Van Heurck 1885	Morales 2010c	PN	x	not reported	Plate3, figs 30-38	Most forms are rostrate, however smaller members of the diminution series have ovate outline as seen in P. elliptica, but commonly included in P. brevistriata. See Morales (2010, 2011) for discussion.
ASYMM BIR	GOMS01	Gomphoneis eriense var. rostrata Kociolek & Stoermer 1988	Gomphoneis eriense var. rostrata Kociolek and Stoermer 1988	Kociolek & Stoermer 1988	PN	NO	not reported	Plate 4, figs 1-3	This subspecies has 12 striae/10 µm at central area 14 striae/10 µm at the poles. Raphe is filiform. Striae are biseriate. High shape variability; central inflation at midvalve, or higher as per original description, but also lower than midvalve. Of those figured, Plate 4, fig 3 is considered sensu lato as it appears narrower than Plate 4, figs 1,2, and central area is not circular.
ASYMM BIR	GOMS01B	Gomphoneis eriense var. angularis Kociolek & Stoermer 1988	Gomphoneis eriense var. angularis Kociolek and Stoermer 1988	Kociolek & Stoermer 1988	SL	NO	not reported	Plate 4, figs 4-6
ASYMM BIR	GOMS02	Gomphoneis herculeana var. abundans Kociolek & Stoermer 1988	Gomphoneis herculeana var. abundans Kociolek and Stoermer 1988	Kociolek & Stoermer 1988	PN, SL	x	Gomphoneis herculeana	Plate 4, figs 7-9
ASYMM BIR	GOMS03	Gomphosinica geitleri (Kociolek and Stoermer) Kociolek, You, Wang, & Liu 2015	Gomphoneis geitleri Kociolek and Stoermer 1991	Pickett & Spaulding 2011	KM, PN	x	none	Plate 4, figs 10-12	Clavate, with broad rounded headpole and narrow footpole, and stigma in central area. Striae are biseriate. Striae count, valve size and shape are all consistent with Gomphosinica geitleri (Pickett & Spaulding 2011), a species transferred out of Gomphoneis by Kociolek et al. (2015). Identified as Gomphonema truncatum in FLL voucher (plate 12 fig 2a in Stratton, 2013)
ASYMM BIR	GOMS05	Gomphoneis pseudo-okunoi Tuji 2005	Gomphoneis pseudo-okunoi Tuji 2005	Kociolek 2011b	SL	NO	none	Plate 4, fig 28	Headpole not as rounded as those shown in Kociolek (2011)
ASYMM BIR	GOM01	Gomphonema laticollum Reichardt 2001	Gomphonema laticollum Reichardt 2001	Kulikovskiy et al. 2013	PN, CS	NO	none	Plate 5, fig 1	This taxon is similar to Gomphonema truncatum v. capitatum , too narrow and long for G. turgidum, fits G. laticollum for shape and dimensions, but ecology is wrong. G. pala similar shape but biseriate striae,
ASYMM BIR	GOM02	Gomphonema louisiananum Kalinsky 1984	Gomphonema louisiananum Kalinsky 1984	Bahls & Bishop 2013	PN, CS	x	none	Plate 5, figs 2-5	This taxon was reported as G. camburnii Metzeltin & Lange-Bertalot 1998 in the FLL voucher (Stratton 2013) and in Camburn & Charles (2000). G. camburnii is considered to be a subjective synonym to G. louisianum (Bahls & Bishop 2013). Included in the diminution series are smaller forms that are more ovate than the larger more clavate forms (plate 5, fig 15).
ASYMM BIR	GOM03	Gomphonema pusillum (Grunow) Kulikovskiy & Kociolek 2015	Gomphonema acuminatum v.pusilla Grunow in Van Heurck 1880	Koceolick 2011c	PN, SL	NO	none	Plate 5, figs 6,7
ASYMM BIR	GOM04	Gomphonema truncatum Ehrenberg 1832	Gomphonema truncatum Ehrenberg 1832	Kociolek 2011d	PN, SL	NO	none	Plate 5, fig 8	Although this species was listed in the FLL voucher flora, the specimens figured in Stratton (2013) are not capitate and appear to be another species.
ASYMM BIR	GOM05	Gomphonema sp. 5 Tahoe			PN	NO	none	Plate 5, figs 9-11	Small, asymmetrical central area with stigma, more ovate than clavate in shape, 12-15 µm in length, 16 striae/10 µm, striae biseriate. Compares favorably to Gomphonema sarcophagus Greg 1856 (Walls 2016) but is smaller. GOM05 also looks like G. vardarense Reichardt 2016 (in Levkov et al. 2016) which is a eutrophic stream species. GOM05 is also similar to Gomphonema pygmaeum Kociolek & Stoermer 199…
ASYMM BIR	GOM06	Gomphonema sp. 6 Tahoe		Patrick & Remer 1975	PN	NO	none	Plate 5, figs 12-16	This taxon ranges from 30-70 µm in length, a striae count of 13-14/10 µm proximal to the central area, and 17-18/10 µm towards the poles. It is similar to Gomphonema subtile Ehrenberg 1841 (Tuji 2009; Reichert 2015) except the headpole is more rounded.
ASYMM BIR	GOM07	Gomphonema pratense Lange-Bertalot & Reichardt 1991	Gomphonema pratense Lange-Bertalot and Reichardt in Reichardt 1991	Lange-Bertaot & Reichardt 1991	PN	x	none	Plat 5, figs 17-24	This taxon may represent multiple species or varieties, but have been grouped by their clavate shape, narrower central area compared to GOM02, and less capitate headpole compared to GOM06. Striae counts range from 10-17/ 10 µm. This taxon bears resemblance to Gomphonema pratense Lange-Bertalot and Reichardt 1991, including G. pretense v. lanceolatum Levkov, Mitic-Kopanja & E.Reichardt 2016 from L…
ASYMM BIR	GOM08	Gomphonema olivaceoides var. olivaceoides (Hustedt) Lange-Bertalot 1989	Gomphonema olivaceoides Hustedt 1950	Cantonati, et al 2017	PN	NO	none	Plate 4, figs 26,27	Central area bow-tie shaped with 4 stigmae, 10-14 striae/10 µm, and filiform raphe. Similar to Gomphonema olivaceoides var. densestriata (Bishop 2017) but with less striae density. Similar to Gomphoneis quadripunctata, also Gomphoneis cf. witkowski and G. Witkowski (Kociolek et al. 2013).
ASYMM BIR	GOMSPH01	Gomphosphenia grovei (M.Schmidt) Lange-Bertalot 1995	Gomphonema grovei Schmidt 1899	Kociolek 2011f	PN, SL	NO	none	Plate 5, fig 25
ASYMM BIR	AMPH01	Amphora pediculus (Kützing) Grunow 1875	Cymbella pediculus Kützing 1988	Stephanek and Kociolek 2011	PN,CS	x	not reported	Plate 6, figs 18,19	Small Amphora 15-18 µm in length, straight to slightly concave ventral margin, dorsal and ventral fascia extend to valve margins.
ASYMM BIR	REIM01	Reimeria sinuata (Gregory) Kociolek & Stoermer 1987	Cymbella sinuata Gregory 1856	Potapova 2009b	PN,SL, CS	x	not reported	Plate 6, figs, 20,21	We have mostly observed small specimens in the 15-20 µm range, rounded, and biseriate, fitting the morphology of smaller forms in the diminution series (Potapova 2009b).
ASYMM BIR	CYM01	Cymbella vulgata Krammer 2002	Cymbella vulgata Krammer 2002	Bahls 2016a	SL, LB, PN	NO	none	Plate 6, figs 2,3	Lanceolate valve with rounded apices and moderately arched dorsal margin. Ventral deflection of proximal raphe ends beginning 5 striae from midpoint. 1 punctum in central area. Our specimens vary in length from 30-60 µm, width 9 um, and striae count 10/10 µm, with striae parallel in center and radiate near apices. This taxon fits decription of C. vulgata by Bahls (2016).
ASYMM BIR	CYM02	Cymbella sp. 2 Tahoe				NO	none	Plate 6, fig 4	This taxon is weakly curved on ventral side, has thick striae that appear to be made up of lineolate areolae. Raphe deflects ventrally towards center and distally, with distal termination of raphe deflected ~45 degrees. It is smaller than CYM01 (<70 mm length), less arched, with thicker striae. It is less common in the samples observed.
ASYMM BIR	CYM03	Cymbella neocistula Krammer 2002	Cymbella neocistula Krammer 2002	White, 2011	PN, CS		none	Plate 6, fig 5	Size range, shape, striae density, and aureolae density fit within the range of C. neocistula. Striae density is lower than C. neocistula var. nepalensis in Jüttner et al. (2010).
ASYMM BIR	CYM04	Cymbella sp. 4 Tahoe	Compare with Cymbella schimanskii Krammer 1982	Krammer, 2002	PN,CS	NO	none	Plate 6, fig 1	Cymbella sp. aff. C. schimanskii Krammer 1982. This variety looks similar to to C. neocistula v. islandica, Krammer, 2002, as shown on Diatoms of North America (Bahls 2016) except he gives a count of 3-7 stigmata, and this has 9, plus ilandica is smaller Better fit with Cymbella schimanskii Krammer 1982 , fitting all measurementents except CYM04 is narrower (range is 29-36µm width, where CYM04 is…
ASYMM BIR	ENC01	Encyonema reimeri Spaulding, Pool, & Castro 2010	Encyonema reimeri Spaulding, Pool, & Castro 2010	Spaulding, 2010	PN	x	none	Plate 6, fig 6	Identified as E. reimeri in Stratton (2013), Spaulding et al. (2010) shows fatter specimens of E reimeri than we observe.
ASYMM BIR	ENC02	Encyonema minutum (Hilse) D.G.Mann 1990	Cymbella minuta Hilse 1862	Antonaides et al 2008	PN, CS	x	not reported	Plate 6, figs 7,8
ASYMM BIR	ENC03	Encyonema pergracile Krammer 1997	Encyonema pergracile Krammer, 1997	Spaulding & Bishop 2014	PN, SL	x	none	Plate 6, figs 9,10	Identified as E. lunatum in Stratton (2013). Encyonema pergracile herein
ASYMM BIR	ENC04	Cymbella neoleptoceros Krammer 2002	Cymbella neoleptoceros Krammer 2002	Bahls 2016	PN, CS, SL	NO	none	Plate 6, figs 11,12	Very coarse punctae, slow striae count, fits with Cymbella neoleptoceros, and includes some without a gibbous ventral margin that may be C. subleptoceros
ASYMM BIR	ENC05	Encyonema silesiacum (Beisch) D.G. Mann 1990	Cymbella silesiaca Bleisch in Rabenhorst 1864	Antonaides et al 2008	PN, CS, SL	x	none	Plate 6, figs 13,14
ASYMM BIR	ENC06	Encyonema sp. 6 Tahoe			PN, CS	NO	none	Plate 6, fig 15	Not in Stratton (2013). May be multiple species, based on with of axial area and width of striae.
ASYMM BIR	ENC07	Encyonema sp. 7 Tahoe			PN		none	Plate 6, figs 17,18	Similar to small E. reimeri specimens in Stratton 2013, but with less expanded ventral margin, also very coarse and short ventral striae.
ASYMM BIR	CYMBP01	Cymbopleura amphicephalata (Naegeli) Krammer 2003	Cymbella amphicephala Naegeli ex Kützing 1849	Bahls 2012a	PN	NO	not reported	Plate 7, figs 1,2	rare
ASYMM BIR	CYMBP02	Cymbopleura incertiformis Krammer 2003	Cymbopleura incertiformis Krammer 2003	Bahls 2014	PN	NO	not reportd	Plate 7, figs 3,4
SM BIRAPHID	ADL01	Adlafia suchlandtii (Hustedt) Monnier & Ector 2012	Navicula suchlandtii Hustedt 1943	Polaskey 2019	PN	X	not reported	Plate 7, figs 5-7
SM BIRAPHID	ANEU01	Aneumastus rostratus (Hustedt) Lange-Bertalot 2001	Navicula tuscula var. rostrata Hustedt 1911	Bahls 2012b	CS		not reported	Plate 7, figs 8,9	11 striae/10 µm. Length 49 µm width 17 µm. Different pattern of striae from the valve margin to the center.
SM BIRAPHID	BRACH01	Brachysira intermedia (Østrup) Lange-Bertalot 1994	Anomoeoneis intermedia Østrup 1910	Cantonati et al 2017	CS		none	Plate 7, figs 10-12	24-26 striae/ 10 µm.
SM BIRAPHID	BRACH02	Brachysira sp. 2 Tahoe					none	Plate 7, figs 13,14	More finely striate (~32/10 µm) than BRACH01. Similar to Brachysira in Stratton (2013) called B. brebssonii.
SM BIRAPHID	CAL01	Caloneis lancettula (Schulz-Danzig) Lange-Bertalot & Witkowski 1996	Caloneis aemula var. lancettula Schulz 1926	Cantonati et al 2017	PN	x	not reported	Plate 7, figs19, 20	Patrick and Reimer (1966) synonymized Navicula fasciata Lagerstedt 1873 under Caloneis bacillum (Grunow) Cleve 1894, and C. bacillum is used Diatoms of North America (Kociolek and Rushforth, 2011). However, C. bacillum is a marine species and C. lancetula is now used instead of C. bacillum by European workers (Cantonati et al. (2017). Our specimens have a similar striae count as Caloneis lancettu…
SM BIRAPHID	CAL02	Caloneis sp. 2 Tahoe			PN	?	none	Plate 7, fig 21	Similar to CAL01 but narrower
SM BIRAPHID	CAV01	Cavinula pseudoscutiformis (Hustedt ) Mann & Stickle 1990	Navicula pseudoscutiformis Hustedt n Pascher 1930	Otu & Spaulding 2011	PN	x	none	Plate 7, figs 15,16	Circular outline, ~10 µm length
SM BIRAPHID	CAV02	Cavinula jaernefeltii (Hustedt ) Mann & Stickle 1990	Navicula jaernefeltii Hustedt 1942	Polaskey 2018a	PN	x	Navicula cocconeiformis	Plate 7, figs 17,18	Ovate outline, 10-15 µm length, finely striate
SM BIRAPHID	ENCP01	Encyonopsis subminuta Krammer & Reichardt 1997	Encyonopsis subminuta Krammer and E.Reichardt 1997	Kociolek 2011g	PN	x	not reported	Plate 7, figs 22,23	Identified in FLL as Achnanthidium gracillimum (Stratton 2013)
SM BIRAPHID	GEIS01	Geissleria cascadensis (Sovereign) Stauncheva & Spaulding 2019	Navicula cascadensis Sovereign 1958	Bahls, 2016b; Sovereign 1958	PN	NO	not reported	Plate 7, figs 24,25
SM BIRAPHID	GEIS02	Geissleria acceptata (Hustedt) Lange-Bertalot & Metzeltin 1996	Navicula ignota var. acceptata Hustedt 1950	Potapova 2009c	PN,CS	NO	not reported	Plate 7, figs 26-28	Very similar to small Sellaphora except has 2 rows of annulae on ends. Ecology of this species is reported from moderate to high conductivity waters, so may not be same species
SM BIRAPHID	HUM01	Humidophila perpusilla (Grunow) Lowe, Kociolek, Johans, Vande Vijver, Lang.-Bert, & Kopalova 2014	Navicula perpusilla Grunow 1860	Polaskey 2018b	SL	?	not reported	Plate 7, fig 29
SM BIRAPHID	MAST01	Mastogloia lacustris (Grunow) Grunow 1880	Mastogloia smithii var. lacustris Grunow 1878	Kociolek 2011h	PN	NO	Mastogloia smithii	Plate 7, figs 30-32
SM BIRAPHID	PLAC01	Placoneis sp.1 Tahoe			PN	NO	none	Plate 7, fig 33	This taxon has 2 stigma, 12-13 striae/10 µm in center, 15-16 distally, 20 µm length. Looks like C. clementis var. clementis in Patrick & Reimer (1966), but it is smaller and striae count is too high. Cantonati et al. 2017 say that P. clementis should be restricted to fossil Neogene forms (Lange-Bertalot & Wojtal, 2014) and extant populations with 2 stigma are assigned to one of 3 species; P. clem…
SM BIRAPHID	PLAC02	Placoneis sp. 2 Tahoe			PN		none	Plate 7, fig 34	Larger than PLAC01 rostrate ends. Compare with P. explanata Burge and Edland (2017)
SM BIRAPHID	PLAC03	Placoneis sp. 3 Tahoe			PN		none	Plate 7, fig 35	Similar to what is called Placoneis porifera in FLL (Stratton 2013)
SM BIRAPHID	SELL01	Sellaphora saugerresii (Desmazières) Wetzel & Mann 2015	Navicula seminulum Hustedt 1954	Wetzel et al 2015	PN, CS	x	none	Plate 7, figs 37-39	Small species,~20 striae/10 µm. not S. crassulexigua (Reichardt) Wetzel and Ector 2015 because central area is not asymmetrical and less of a gap in striae.
SM BIRAPHID	SELL02	Sellaphora atomoides (Grunow) Wetzel & Van de Vijver 2015	Navicula atomoides Grunow in Van Heurck 1880	Wetzel et al 2015	PN, CS	x	none	Plate 7, figs 40-42	Called Eolimnia minima in FLL (Stratton 2013, plate 20 fig 3a-c) but there is much misuse of this species and this form is closely related to S. atomoides (Wetzel et al., 2015). Note: Navicula tantula Hustedt 1934 and Stauroneis fonticola Hustedt 1937 are synonymized with S. atomoides (Wetzel et al 2015)
SM BIRAPHID	SELL03	Sellaphora bacillum (Ehrenberg) D.G. Mann 1989	Navicula bacillum Ehrenberg 1839	Kociolek 2011i	PN	x	Navicula bacillum	Plate 7, fig 3
SM BIRAPHID	DIPL01	Diploneis elliptica (Kützing) Cleve 1894	Navicula elliptia Kützing, 1844	Kamae 2015	PN	x	Diploneis elliptica	no photo	rare
EPITHEM	EPI01	Epithemia adnata (Kützing) Brébisson 1838	Frustulia adnata Kützing 1833	Lowe 2010a	PN, SL	x	Epithemia zebra	Plate 8, fig 1
EPITHEM	EPI02	Epithemia smithii Carruthers 1864	Epithemia smithii Carruthers 1864	Bahls 2021	KM, PN	x	not reported	Plate 8, fig 2	Subrostrate ends, recurved apices, withd is >9 µm, and costae fit E. smithii count of 3-6/10 µm (Bahols 2021) . Looks like E. sorex, but with fewer costae.
EPITHEM	EPI03	Epithemia turgida v. westermannii (Ehrenberg) Grunow 1835	Navicula turgida Ehrenberg 1835	Patrick & Reimer 1975	PN, SL	x	Epithemia turgida	Plate 8, fig 3
EPITHEM	EPI04	Epithemia sorex Kützing 1844	Epithemia sorex Kützing 1844	Lowe 2010b	PN, SL	x	Epithemia sorex	Plate 8, fig 4,5
EPITHEM	EPI05	Epithemia gibba (Ehrenberg) Kützing 1844	Navicula gibba Ehrenberg 1832	Kociolek 2011j	PN, SL	x	Rhopalodia gibba	Plate 8, fig 6
NAVICULA	NAV01	Navicula cryptotenella Lange-Bertalot 1985	Navicula cryptotenella Lange-Bertalot in Krammer & Lange-Bertalot 1985	Cantonati et al 2017	PN, CS	x	none	Plate 9, figs 2-6	11 striae/10 µm in center, 13/10 µm at end, 7 wide, 43 long. Lineolae observable. Similar to FLL N cf. rhynchocephalia (Stratton 2013)
NAVICULA	NAV02	Navicula aurora Sovereign 1958	Navicula aurora Sovereign 1958	Bahls 2011	PN, CS	x	Navicula aurora	Plate 9, fig 7
NAVICULA	NAV03	Navicula radiosa Kützing 1844	Navicula radiosa Kützing 1844	Potapova 2011a	PN, CS	x	Navicula radiosa	Plate 9, figs 8-11	15 striae/10 µm ; striate punctata
NAVICULA	NAV04	Navicula sp. 4 Tahoe			PN, CS	x	none	Plate 9, fig 1	Similar to N. radiosa but 125 µm long (maximum for N. radiosa is 105 µm per Potapova (2011)
MONO	ACHN01	Achnanthidium minutissimum (Kutzing) Czarnecki 1994	Achnanthes minutissima Kützing 1833	Potapova 2009d	PN	x	not reported	Plate10, figs 1-6
MONO	COCC01	Cocconeis placentula Ehrenberg 1838	Cocconeis placentula Ehrenberg 1838	Patrick & Reimer 1966	PN	x	Cocconeis placentula	Plate 10, figs 7,8	C. placentula sensu lato as per Potapova and Spaulding (2013) seems too broad, including C. placentula var. euglypta, and other varieties broken out in Cantonati et al. (2017). We follow description in Patrick & Reimer 1966
MONO	COCC02	Cocconeis sp. 2 Tahoe			PN	x	none	Plate 10, figs 9,10	In FLL identified as C. placentula var. euglypta (Stratton 2013) but this species is larger than our species, and has high striae density. Similar to C. disculus (Schumann) Cleve 1882 but this has fewer striae density and is larger. Similar to C. pseudolineata (Geitler) Lange-Bertalot 2004 in that they have a similar length and number of striae but the axial area in our species is wider and oval.
	COCC03	Cocconeis neodiminuta Krammer 1990	Cocconeis neodiminuta Krammer 1990	Bishop 2021	SL,PN		not reported	Plate 10, figs 11-13
	COCC04	Cocconeis neuquina Frenguilli 1942	Cocconeis neuquina Frenguelli 1942	Garcia et al. 2018	SL,PN		not reported	Plate 10, figs14-16
MONO	GLW01	Gliwiczia calcar (Cleve) Kulikovsky, Lange-Bertalot, & Witkowski 2013	Achnanthes calcar Cleve 1891	Potapova 2011b	PN,SL, CS		not reported	Plate 10, figs 26-28
MONO	KARY01	Karayevia clevei (Grunow) Bukht. 1999	Achnanthes clevei Grunow in Cleve & Grunow 1880	Potapova 2010b	PN, SL		Achnanthes clevei	Plate 10, figs 29-32
MONO	MONO01	Monoraphid sp.1 Tahoe			PN		none	Plate 10, figs 19-23	30 striae in 10 µm, length 12-24 µm, width 3-4 µm similar to Achnanthidium exile as described in Wojtal et al. (2011)
MONO	MONO03	Monoraphid sp.3 Tahoe			PN, SL	x	none	Plate 10, figs 24,25
MONO	MONO04	Monoraphid sp 4 Tahoe			PN		none	Plate 10, figs 17,18
MONO	PSAMM01	Psammothidium ventralis (Krasske) Bukhtiyarova & Round 1996	Navicula ventralis Krasske 1923	Krammer & Lange-Bertalot 2000		x	not reported	Plate 10, figs 33,34
MONO	PSAMM02	Psammothidium levanderi (Hustedt) Bukhtiyarova & Round 1996	Achnanthes levanderi Hustedt 1933	Potapova 2010c			not reported	Plate 10, figs 35-38	5um width, 24 striae/10 µm, 9-11um in those imaged. Central area best matches P. levanderi for both raphid and araphid valves.
MONO	PSAMM03	Psammothidium didymum (Hustedt) Bukhtiyarova & Round 1996	Achnanthes didyma Hustedt 1933	Potapova 2010d	PN,CS	x	not reported	Plate 10, fig 39
MONO	PLAN01	Planothidium apiculatum (Patrick) Lange-Bertalot 1999	Achnanthes lanceolata var. apiculata Patrick	Potapova 2010e	CS, PN		not reported	Plate 10, fig 40	12 striae in 10 µm. Same as found in FLL (Stratton 2013)
MONO	PLAN02	Planothidium frequentissimum (Lange-Bertalot) Lange-Bertalot 1990	Achnanthes lanceolata subsp. frequentissima Lange-Bertalot 1993	Potapova 2010f	PN,CS	x	? Achnanthes lanceolata	Plate 10, figs 43-46	3 striae in 10 µm, a good match with those figured by Lange-Bertalot (1990). Specimens figured in Diatoms of North America (Potapova, 2010) are larger specimens and more capitate.
MONO	PLAN03	Planothidium amphibium Wetzel, Ector and Pfister 2014	Planothidium amphibium Wetzel, Ector and Pfister 2014	Wetzel, Van de Vijver, Kopalova, Hoffman, Pfister, & Ector 2014	PN	x	not reported	Plate 10, figs 41,42	Reported as P. haynaldii in FLL Stratton (2013), following older taxonomic concept. See Wetzel et al, 2014
MONO	ROSS01	Rossithidium pusillum (Grunow) Round & Bukhtiyarova 1996	Achnanthes pusilla Grunow 1880	Potapova 2009e	PN	x	not reported	Plate 10, fig 47
NITZSCH	NITZ01	Nitzschia perminuta (Grunow) Perag 1903	Nitzschia frustulum var. perminuta Grunow in Van Heurck 1881	Kociolek 211k	CS,PN	x	none	Plate 11, figs 5-9	In specimens photographed, 7-9 fibulae, 20-22 striae/10 µm, ~4 µm width, 12-20 µm long. Similar to N. perminuta by Kociolek (2011) in Diatoms of North America but with less fibulae (11-13 fibulae/10 µm). Krammer & Lange-Bertalot (1988) have a wider species concept, and our specimens fit their fibulae number (10-16 µm). Stratton uses the broader Krammer & Lange-Bertalot concept which includes some…
NITZSCH	NITZ02	Nitzschia oregana Sovereign 1958	Nitzschia oregana Sovereign 1958	Sovereign 1958	CS,PN	NO	none	Plate 11, figs 10-12	The sizes, striae count (24 striae/10 µm), and shape match with N. oregana Sovereign 1958
NITZSCH	NITZ03	Nitzschia sp. 3 Tahoe			CS, PN		none	Plate 11, figs 13-15	8 fibulae, 22 striae/10 µm , similar to N. perminuta, except gap in fibulae at central point. Compares well to Stratton (2013 plate 17, fig 4b) which also has a small central gap in fibulae.
NITZSCH	NITZ04	Nitzschia innominata Sovereign 1958	Nitzschia innominata Sovereign 1958	Sovereign 1958	CS, PN	x	none	Plate 11, figs 16-19	24 striae/10 µm, which is lower than the description of Sovereign 1958 (26-30 striae/10 µm) . Our specimens are blunt ended with 9 fibulae and very subtle gap in central area. Differs from N. perminuta mostly by having blunt ends. Present in FLL, however Stratton includes some with more rounded apices, similar to N. perminuta apices.
NITZSCH	NITZ05	Nitzschia sp. 5 Tahoe			CS, PN	?	none	Plate 11, figs 20-22	7 fibulae, 22 striae/10 µm, similar to N. volcanica Sovereign 1958, but also may be the shorter members of N. intermedia.
NITZSCH	NITZ06	Nitzschia sp. 6 Tahoe					none	Plate 11, fig 23	8 fibulae/10 µm, 22 striae/10 µm,. Similar to N. frustulum (Kützing) Grunow but with less fibulae as this taxon has 10-16 fibulae/10 µm. Similar in shape to N. perminuta but with lesser striae density and fibulae (10-16 fibulae/10 µm and 26-32 striae in 10 µm in N. perminuta)
NITZSCH	NITZ 07	Nitzschia intermedia Hantzsch 1880	Nitzschia intermedia Hantzsch in Cleve & Grunow 1880	Krammer & Lange-Bertalot 2000	CS, PN	x	none	Plate 11, figs 1-4	7 fibulae, 22 striae/10 µm. Similar in shape, striae, fibula number, and size to N. intermedia pl. 81 Krammer & Lange-Bertalot (1988). NITZ05 can be included in this group since N. intermedia length is between 40-200 µm.
NITZSCH	NITZ 08	Nitzschia sp. 8			CS, PN		none	Plate 11, fig 24	6 fibulae/10 µm, 19-20 striae/10 µm
NITZSCH	NITZ09	Nitzschia hantzschiana Rabenhorst 1860	Nitzschia hantzschiana Rabenhorst 1860	Krammer & Lange-Bertalot 2000	CS, PN	X	none	Plate 11, figs 26-32	7-8 fibulae/10 µm, 20-22 striae/10 µm. Similar to N. lancettula Muller figured in Sovereign 1958. Fits within the range of measurements of N. hanzschiana Krammer & Lange-Bertalot (1988), and is found in FLL.
NITZSCH	NITZ10	Cymbellonitzschia diluviana Hustedt 1950	Cymbellonitzschia diluviana Hustedt 1950	Sovereign, 1958	CS, PN	NO	none	Plate 11, fig 33	9 fibulae/10um, 24 striae/10 µm, 15 um length, 4 µm width,. Looks like Cymbellonitzschia diluviana but this is found in medium to high trophic levels in Krammer & Lange-Bertalot (1988). Also figured in Soveriegn (1958) from Crater Lake, so either has a wide trophic range, or there is a difference between what Soveriegn has and what was originally described by Hustedt.
NITZSCH	NITZ11	Nitzschia sp. 11 Tahoe			CS, PN	x	none	Plate 11, fig 25	11 fibulae/10 um, 28 striae in 10 µm. Similar to Nitzschia liebetruthii in FLL lake. Also similar to NITZ09- N. hantzschiana except with more fibulae. Number of fibulae consistent with N. hantzschiana description in Krammer & Lange-Bertalot (1988).
