# Supplementary material for: Characterization of algal community composition and structure from the nearshore environment, Lake Tahoe (United States)
Source: Front Ecol Evol. Author manuscript; Available in PMC 2024 Jan 20. (PMC10750852; doi:10.3389/fevo.2022.1053499)
Supplement: Supplement1 [file NIHMS1947911-supplement-Supplement1.zip › Supplementary Table 2.xlsx]

## Sheet: Sheet1
		Sublittoral zone epilithic								Eulittoral zone epilithic								Sublittoral zone epipsammic
date		11_12_19				7_27_20				9_29_20			6_1_20	4_23_19		4_23_19		1_12_19
Counting group	OTU Code	SU-R1 11/19 8m	SU-R2 11/19 8m	SU-R3 11/19 8m	SU-R4 11/19 8m	SU-R1-5 7/20 8m	SU-R1-6 7/20 8m	SU-R2-6 7/20 8m	SU-R2-7 7/20 8m	SU-R 9-20 2m	SU-R2 9-20 0.5m	SU-R1 9-20 0.5m	SU-R 6-20 0.5m	PL-R 4-19 2m	PL-R 4-19 0.5m	DP-R 4-19 2m	DP-R 4-19 0.5m	SU-S1 7/20 8m	SU-S2 7/20 8m	SU-S3 7/20 8m
Aulacoseira pusilla	AUL01	0	0	0	0	0	0	0	0	0		0	1		0	0	0	0	0	0
Aulacoseira lacustris	AUL02	0	0	0	0	0	0	0	0	0		0	0	0	0	0	0	0	0	0
Discostella stelligera	DISC01	2	2	1	1	1	0	0	0	11		9	0	2	0	0	0	2	1	0
Lindavia ocellata	LIN01	0	0	0	0	0	0	0	0	0		2	0	0	1	0	0	0	0	0
Lindavia bodanica	LIN02	0	0	0	0	0	0	0	0	0		0	0	0	0	0	0	0		0
Lindavia delicatula	LIN03	0	1	0	1	0	0	0	0	2		5	0	2	0	0	1	4	0	1
Lindavia comensis species complex	LIN04	0	1	0	1	0	0	0	0	0		0	0	0	0	0	0	1	2	4
Stephanodiscus alpinus	STEPH01	0	0	0	0	0	0	0	0	0		0	0	0	1	0	0	0	0	0
unknown fragilarioids sp. 1& 2 Tahoe	FRAG01, 02	19	12	15	28	12	7	6	13	5		0	0	5	11	15	7	26	18	26
Ulnaria acus group	FRAG03, 04, 05	0	0	0	0	0	0	0	0	2		0	11	24	25	45	40	1	0	1
Fragilaria tenera ss.	FRAG06	0	0	0	0	0	0	0	0	0		0	2	0	0	2	2	0	1	0
Fragilaria vaucheriae	FRAG07	0	0	1	0	0	0	0	0	2		1	44	26	20	36	42	0	1	2
Meridion circulare	MER01	0	0	0	0	0	0	1	0	0		0	0	0	0	1	0	0	0	0
Synedra mazamaensis	SYN01	0	0	0	0	0	0	0	0	1		0	0	1	1	6	10	1	0	1
Ulnaria cf. ulna var. spathulifera	ULN01	0	0	0	1	0	0	0	0	0		0	18	3	59	5	14	1	0	0
Ulnaria capitata	ULN02	0	0	0	0	0	0	0	0	0		0	1	0	3	0	0	0	0	0
Ulnaria sp. 3 Tahoe	ULN03	0	0	0	0	0	0	0	0	1		0	0	1	2	1	2	0	0	0
Staurosirella martyi	STRL01	8	3	1	11	12	5	6	8	1		15	3	0	2	9	3	8	12	9
Staurosirella pinnata, minuta, confusa	STRL02, 03, 04	5	7	2	4	29	5	10	16	16		50	1	0	3	9	4	62	94	58
Staurosirella sp. 5 Tahoe	STRL05	1	1	1	0	7	0	8	3	0		1	0	0	0	1	0	1	0	1
Pseudostaurosira parasitica v. subconstricta	PS01	0	0	0	0	1	0	3	0	0		0	0	1	0	1	0	0	0	3
Pseudostaurosira brevistriata	PS02	5	8	3	3	24	2	3	13	27		15	3	1	11	2	5	49	23	44
Gomphoneis eriense var. rostrata & angularis	GOMS01	0	0	0	0	0	0	1	0	0		0	5	1	3	1	2	0	0	0
Gomphoneis herculeana var. abundans	GOMS02	0	0	0	0	0	0	0	0	0		0	8	4	7	0	4	0	0	0
Gomphosinica geitleri	GOMS03	0	0	0	0	0	0	0	0	0		0	28	1	0	0	0	0	0	0
Gomphoneis pseudo-okunoi	GOMS05	0	0	0	0	0	0	0	0	1		0	3	0	1	0	0	0	0	0
Gomphonema laticollum	GOM01	0	0	0	0	0	0	0	0	0		0	6	3	4	0	0	0	0	0
Gomphonema louisiananum	GOM02	0	0	0	1	0	2	0	0	0		0	0	0	2	0	0	0	0	0
Gomphonema pusillum	GOM03	0	0	0	0	0	0	0	0	0		0	1	0	0	0	0	0	0	0
Gomphonema truncatum	GOM04	0	0	0	0	0	0	0	0	0		0	3	0	0	0	0	0	0	0
Gomphonema sp. 5 Tahoe	GOM05	0	0	0	0	0	1	0	0	0		0	1	0	0	0	0	0	0	0
Gomphonema sp. 6 Tahoe	GOM06	0	0	0	1	0	5	0	0	0		0	0	0	0	0	0	0	0	0
Gomphonema pratense	GOM07	0	0	1	0	2	13	1	2	0		0	0	0	0	0	0	0	0	0
Gomphonema olivaceoides var. olivaceoides	GOM08	0	0	0	0	0	0	0	0	0		0	0	0	0	0	0	0	0	0
Gomphosphenia grovei	GOMSPH01	0	0	0	0	0	0	0	0	0		0	0	0	0	0	0	0	0	0
Amphora pediculus	AMPH01	0	0	0	1	0	0	0	1	0		1	0	0	0	0	0	0	0	0
Reimeria sinuata	REIM01	0	0	0	0	0	0	1	0	0		0	0	0	0	0	0	0	0	0
Cymbella neocistula grp	CYM01, 03, 04	0	0	0	0	0	1	0	0	0		0	3	4	3	0	0	0	0	0
Cymbella sp. 2 Tahoe	CYM02	0	0	0	0	0	0	0	0	0		0	0	1	0	0	0	0	0	0
Encyonema reimeri	ENC01	0	0	0	0	0	0	0	0	0		0	1	1	0	0	0	0	0	0
Encyonema minutum	ENC02	0	0	0	0	0	0	0	0	0		0	0	29	6	7	5	0	0	0
Encyonema pergracile	ENC03	0	0	0	0	0	0	0	0	0		0	1	1	1	1	0	0	0	0
Cymbella neoleptoceros	ENC04	7	11	29	14	10	36	24	30	28		0	10	14	1	2	1	1	0	0
Encyonema silesiacum	ENC05	0	0	0	0	0	0	0	0	0		0	11	22	10	6	11	0	0	0
Encyonema sp. 6 Tahoe	ENC06	0	0	0	0	0	0	0	0	0		0	0	0	1	0	0	0	0	0
Cymbopleura amphicephalata	CYMBP01	2	0	1	0	0	0	1	0	0		0	0	0	0	0	0	0	2	0
Cymbopleura incertiformis	CYMPB02	0	0	1	0	0	0	0	0	0		0	0	0	0	2	0	0	0	0
Adlafia suchlandtii	ADL01	6	5	3	5	12	6	14	8	2		1	0	0	0	0	1	0	1	0
Aneumastus rostratus	ANEU01	0	0	0	0	0	0	0	0	0		1	0	0	0	0	0	0	1	0
Brachysira spp	BRACH01, 02	1	0	0	1	0	0	0	1	0		0	0	1	0	1	0	0	0	0
Caloneis lancettula	CAL01	0	0	0	0	0	0	0	0	0		0	0	0	0	0	0	0	1	0
Caloneis sp. 2 Tahoe	CAL02	0	0	0	0	0	0	0	0	0		0	0	0	0	0	0	0	0	0
Cavinula pseudoscutiformis	CAV01	1	0	0	0	0	0	0	0	1		2	0	0	0	0	1	1	0	1
Cavinula jaernefeltii	CAV02	0	5	0	0	1	2	0	2	1		0	0	0	0	0	0	3	1	1
Encynopsis subminuta	ENCP01	3	5	7	7	3	23	13	17	13		1	0	0	0	3	1	0	0	0
Geissleria cascadensis	GEIS01	0	0	0	0	0	0	0	0	0		0	1	0	0	0	0	0	0	0
Geissleria acceptata	GEIS02	0	2	0	0	0	0	0	0	1		4	0	0	0	1	0	1	0	2
Humidophila perpusilla	HUM01	0	0	0	0	0	0	0	0	0		0	0	0	0	0	0	0	0	0
Mastogloia lacustris	MAST01	1	0	17	3	5	5	10	6	0		0	0	0	0	2	1	0	0	0
Placoneis sp. 1 Tahoe	PLAC01	0	0	0	0	1	0	0	0	0		0	0	0	0	0	0	0	2	0
Placoneis sp. 2 Tahoe	PLAC02	0	0	0	0	0	0	0	0	0		1	0	0	0	0	0	0		0
Placoneis sp. 3 Tahoe	PLAC03	0	0	0	0	0	0	0	0	0		0	0	0	0	0	0	0	0	0
Sellaphora saugerresii & atomides	SEL01, 02	2	4	4	5	2	5	3	4	1		62	0	0	0	0	0	7	13	21
Sellaphora bacillum	SEL03	0	0	0	0	0	0	0	1	0		1	0	0	0	0	0	2	3	0
Diploneis elliptica	DIPL01	0	0	0	0	0	0	0	0	0		1	0	0	0	0	0	0	0	0
Epithemia adnata	EPI01	0	0	2	3	8	8	14	3	2		0	4	0	1	0	0	0	0	0
Epithemia sorex & smithii	EPI02, 04	90	88	59	52	27	32	57	39	34		1	0	5	1	0	0	1	0	0
Epithemia turgida v. westermannii	EPI03	0	4	0	0	4	2	0	0	3		1	0	0	1	0	0	0	0	0
Epithemia gibba	EPI05	4	9	18	3	2	4	1	1	2		1	1	0	2	1	0	0	0	0
Epithemia unk	EPI	0	0	8	10	1	1	1	0	1		0	4	0	0	0	0	0	0	0
Navicula cryptotenella	NAV01	1	1	1	2	0	0	3	2	0		0	3	0	2	1	1	3	1	1
Navicula aurora	NAV02	0	0	1	0	1	1	0	0	0		0	1	0	0	0	0	1	4	1
Navicula radiosa	NAV03	1	0	1	0	1	1	1	1	2		0	5	0	0	0	2	0	1	0
Navicula sp. 4 Tahoe	NAV04	1	0	0	0	0	0	0	0	0		0	0	0	0	0	0	0	0	0
Achnanthidium minutissimum	ACHN01	1	3	2	6	5	7	4	8	20		1	0	27	5	14	27	0	0	1
Cocconeis placentula	COCC01	2	1	0	1	1	1	1	0	7		0	2	0	0	0	0	0	1	0
Cocconeis spp. 2, 3, 4	COCC02, 03, 04	0	0	2	0	2	3	0	1	0		6	1	0	0	2	1	3	5	3
Gliwiczia calcar	GLW01	0	2	0	0	1	2	0	0	0		0	0	0	2	0	0	1	0	0
Karayevia clevei	KARY01	2	0	2	0	0	1	0	0	0		0	0	0	0	0	0	0	0	0
Monoraphid sp.1 Tahoe	MONO01	6	2	4	3	6	9	7	10	9		0	2	7	5	10	8	0	0	0
Monoraphid sp.3 Tahoe	MONO03	0	0	0	0	2	0	0	0	0		0	0	0	0	0	1	2	0	0
Monoraphid sp.4 Tahoe	MONO04	0	0	0	0	2	0	0	1	0		0	0	0	0	0	0	0	0	0
Psammothidium ventralis	PSAMM01	0	0	0	0	0	0	0	1	0		0	0	0	0	0	0	0	1	0
Psammothidium levanderi	PSAMM02	1	2	0	0	1	4	0	2	1		8	0	0	0	2	0	0	2	2
Psammothidium didymum	PSAMM03	0	0	0	0	0	0	0	0	0		0	0	0	0	0	0	0	0	0
Planothidium apiculatum	PLAN01	0	0	0	0	0	0	0	0	0		0	1	0	0	0	0	1	0	0
Planothidium frequentissimum	PLAN02	2	1	1	3	0	1	0	0	0		7	1	1	0	3	0	6	7	15
Rossithidium pusillum	ROSS01	0	0	0	0	0	0	1	0	3		0	1	0	0	0	0	0	0	0
Nitzschia perminuta	NITZ01	0	1	0	0	1	0	0	0	1		0	0	2	0	1	0	0	0	0
Nitzschia oregana	NITZ02	0	0	0	0	2	0	0	0	0		0	0	0	0	0	0	0	0	0
Nitzschia sp. 3 Tahoe	NITZ03	1	0	0	0	0	0	0	0	0		0	0	1	0	1	0	0	0	0
Nitzschia innominata	NITZ04	1	0	1	1	2	0	3	3	0		0	0	3	1	3	2	2	3	1
Nitzschia sp. 5 Tahoe	NITZ06	0	1	0	0	0	0	0	0	0		0	0	0	0	0	0	0	0	0
Nitzschia sp. 6 Tahoe	NITZ05	0	1	0	0	0	1	0	0	0		0	0	0	0	0	0	0	0	0
Nitzschia intermedia	NITZ07	0	0	1	0	0	3	0	1	0		0	0	0	0	0	0	0	0	0
Nitzschia sp. 8 Tahoe	NITZ08	0	0	0	0	0	0	0	0	0		0	0	0	0	0	0	0	0	0
Nitzschia hanzstchiana	NITZ09	0	1	0	2	2	0	1	0	0		0	1	5	2	4	0	0	2	0
Cymbellonitzschia diluviana	NITZ10	0	0	0	1	2	0	1	0	0		0	1	1	0	1	0	1	0	0
Nitzschia sp. 11 Tahoe	NITZ11	0	0	0	0	0	0	0	0	0		0	0	0	0	0	0	0	0	0
