# Supplementary material for: Characterization of algal community composition and structure from the nearshore environment, Lake Tahoe (United States)
Source: Front Ecol Evol. Author manuscript; Available in PMC 2024 Jan 20. (PMC10750852; doi:10.3389/fevo.2022.1053499)
Supplement: Supplement1 [file NIHMS1947911-supplement-Supplement1.zip › Supplementary Table 3.xlsx]

## Sheet: Sheet1
Lake Tahoe SOFT algae codes	Original count name	SWAMP name	Geometric shape	Algal cell biovolume	Division	class	order	family	genus	second_taxon_name	species	third_taxon_name	variety	fourth_taxon_name	form	authority	type
ANKfalca	Ankistrodesmus falcatus (Corda) Ralfs	Ankistrodesmus falcatus	double cone	339.292	Chlorophyta	Chlorophyceae	Chlorococcales	Oocystaceae	Ankistrodesmus		falcatus					(Corda) Ralfs	Green Algae
ANKfusif	Ankistrodesmus fusiformis Corda	Ankistrodesmus fusiformis	double cone	633.555	Chlorophyta	Chlorophyceae	Chlorococcales	Oocystaceae	Ankistrodesmus		fusiformis					Corda	Green Algae
BULBsp1	Bulbochaete sp.	Bulbochaete	cylinder	1329.79	Chlorophyta	Chlorophyceae	Oedogoniales	Oedogoniaceae	Bulbochaete	sp.							Green Algae
CALepiph	Calothrix epiphytica W. West et G.S. West	Calothrix epiphytica	cylinder	117.75	Cyanophyta	Myxophyceae	Nostocales	Rivulariaceae	Calothrix		epiphytica					W. West et G.S. West	Cyanobactria
CALfusca	Calothrix fusca (Kütz.) Bornet et Flah.	Calothrix fusca	cylinder	384.65	Cyanophyta	Myxophyceae	Nostocales	Rivulariaceae	Calothrix		fusca					(Kütz.) Bornet et Flah.	Cyanobactria
CALsp	Calothrix sp.	Calothrix	cylinder	196.25	Cyanophyta	Myxophyceae	Nostocales	Rivulariaceae	Calothrix	sp.							Cyanobactria
CALsp1	Calothrix sp. 1 ?	Calothrix	cylinder	196.25	Cyanophyta	Myxophyceae	Nostocales	Rivulariaceae	Calothrix	sp.	1 ?						Cyanobactria
CALsp4	Calothrix sp. 4	Calothrix	cylinder	196.25	Cyanophyta	Myxophyceae	Nostocales	Rivulariaceae	Calothrix	sp.							Cyanobactria
CALsp8	Calothrix sp. 8	Calothrix	cylinder	196.25	Cyanophyta	Myxophyceae	Nostocales	Rivulariaceae	Calothrix	sp.							Cyanobactria
CHLOR1	Unknown Chlorophyte alga	Undetermined Chlorophyte	cylinder	538.51	Chlorophyta	(undetermined)	(undetermined)	(undetermined)	Unknown Chlorophyte		alga						Green Algae
CHLORcol	Green coccoid colony	Undetermined Chlorophyte	sphere	65.4167	Cyanophyta	Myxophyceae	Oscillatoriales	Phormidiaceae	Phormidium	sp.							Cyanobactria
CHRminim	Chroococcus minimus (Keissler) Lemmermann	Chroococcus minimus	sphere	22.4379	Cyanophyta	Myxophyceae	Chroococcales	Chroococcaceae	Chroococcus		minimus					(Keissler) Lemmermann	Cyanobactria
CHRsp	Chroococcus sp.	Chroococcus	sphere	47.6887	Cyanophyta	Myxophyceae	Chroococcales	Chroococcaceae	Chroococcus	sp.							Cyanobactria
CHRsp	Chroococcus sp.	Chroococcus	sphere	47.6887	Cyanophyta	Myxophyceae	Chroococcales	Chroococcaceae	Chroococcus	sp.							Cyanobactria
COScflae	Cosmarium cf. leave	Cosmarium	box	2775	Chlorophyta	Chlorophyceae	Zygnematales	Desmidiaceae	Cosmarium	cf.	laeve						Green Algae
COS	Cosmarium	Cosmarium	box	2025	Chlorophyta	Chlorophyceae	Zygnematales	Desmidiaceae	Cosmarium	sp.							Green Algae
COSsp	Cosmarium sp.	Cosmarium	box	1320	Chlorophyta	Chlorophyceae	Zygnematales	Desmidiaceae	Cosmarium	sp.							Green Algae
COSsp1	Cosmarium sp. 1 ?	Cosmarium	box	900	Chlorophyta	Chlorophyceae	Zygnematales	Desmidiaceae	Cosmarium	sp.	1 ?						Green Algae
COSsp2	Cosmarium sp 2	Cosmarium	box	1320	Chlorophyta	Chlorophyceae	Zygnematales	Desmidiaceae	Cosmarium	sp.	2 ?						Green Algae
COSsp3	Cosmarium sp 3	Cosmarium	box	1320	Chlorophyta	Chlorophyceae	Zygnematales	Desmidiaceae	Cosmarium	sp.	3 ?						Green Algae
CYACOCC	Unknown Cyanophyte sp. 1 (colonial coccoid)	Undetermined Cyanophyte	sphere	65.4167	Cyanophyta	Myxophyceae	(undetermined)	(undetermined)	Unknown Cyanophyte	sp.	1 (colonial coccoid) ANS PUGT						Blue-Green Algae
CYAFiH4	Undetermined Cyanophyte filament #4	Undetermined Cyanophyte	cylinder	307.72	Cyanophyta	Myxophyceae	(undetermined)	(undetermined)	Unknown Cyanophyte		filament (heterocytes)						Cyanobactria
CYAFiH5	Unknown Cyanophyte filament (heterocytes) #5	Undetermined Cyanophyte	cylinder	125.6	Cyanophyta	Myxophyceae	(undetermined)	(undetermined)	Unknown Cyanophyte		filament (heterocytes)						Cyanobactria
CYAFiH6	Unknown Cyanophyte filament (heterocytes) # 6	Undetermined Cyanophyte	cylinder	282.6	Cyanophyta	Myxophyceae	(undetermined)	(undetermined)	Unknown Cyanophyte		filament (heterocytes)						Cyanobactria
CYAFiH7	Unknown Cyanophyte filament (heterocytes) sp#7 Scytonemopsis sp.	Undetermined Cyanophyte	cylinder	196.25	Cyanophyta	Myxophyceae	(undetermined)	(undetermined)	Unknown Cyanophyte		filament (heterocytes)						Cyanobactria
CYAFIL1	Unknown Cyanophyte (branching filament)	Undetermined Cyanophyte	cylinder	49.0625	Cyanophyta	Myxophyceae	(undetermined)	(undetermined)	Unknown Cyanophyte		(branching filament)						Cyanobactria
CYAFILH	Unknown Cyanophyte filament (heterocytes)	Undetermined Cyanophyte	cylinder	49.0625	Cyanophyta	Myxophyceae	(undetermined)	(undetermined)	Unknown Cyanophyte		filament (heterocytes)						Cyanobactria
CYAFilNB	Unknown Cyanophyte filament (no heterocytes)	Undetermined Cyanophyte	cylinder	125.6	Cyanophyta	Myxophyceae	(undetermined)	(undetermined)	Unknown Cyanophyte		filament (NO heterocytes)						Cyanobactria
CYAsp	Cyanobacterium sp.	Cyanobacterium sp.	sphere	179.503	Cyanophyta	Cyanophyceae	Chroococcales	Cyanobacteriaceae	Cyanobacterium	sp.
DESabun	Desmodesmus cf abundans (Kirchner) E.H.Hegewald 2000: 1	Desmodesmus	prolate spheroid	301.593	Chlorophyta	Chlorophyceae	Chlorococcales	Scenedesmaceae	Desmodesmus	cf.	abundans						Green Algae
DESabu1	Desmodesmus cf abundans 1	Desmodesmus	prolate spheroid	253.422	Chlorophyta	Chlorophyceae	Chlorococcales	Scenedesmaceae	Desmodesmus	cf.	abundance						Green Algae
DICHsp1	Dichothrix sp.	Dichothrix	cylinder	196.25	Cyanophyta	Myxophyceae	Nostocales	Rivulariaceae	Dichothrix	sp.							Cyanobactria
GLOdubia	Gloeothece cf dubia (Wartmann) Geitler	Gloeothece	prolate spheroid	268.083	Cyanophyta	Myxophyceae	Chroococcales	Aphanothecaceae	Gloeothece		dubia					(Wartmann) Geitler	Green Algae
GLOmemb1	Gloeothece membranacea var 1	Gloeothece membranacea	prolate spheroid	113.097	Cyanophyta	Myxophyceae	Chroococcales	Aphanothecaceae	Gloeothece		membranacea					(Rabenhorst) Bornet	Green Algae
GLOmembr	Gloeothece membranacea	Gloeothece membranacea	prolate spheroid	268.083	Cyanophyta	Myxophyceae	Chroococcales	Aphanothecaceae	Gloeothece		membranacea					(Rabenhorst) Bornet	Green Algae
GLOpleuro	Gloeocapsopsis pleurocapsoides Komárek et Anagnostidis	Gloeocapsopsis pleurocapsoides	sphere	65.4167	Cyanophyta	Myxophyceae	Chroococcales	Chroococcaceae	Gloeocapsopsis		pleurocapsoides					Komárek et Anagnostidis	Green Algae
GLOrupes	Gloeothece rupestris Bornet 1880	Gloeothece rupestris	prolate spheroid	268.083	Cyanophyta	Myxophyceae	Chroococcales	Aphanothecaceae	Gloeothece		rupestris					Lyngbye) Bornet	Green Algae
GONGsp	Gongrosira sp.	Gongrosira	cylinder	2826	Chlorophyta	Chlorophyceae	Chaetophorales	Chaetophoraceae	Gongrosira	sp.							Green Algae
HET sp	Heteroleibleinia sp.	Heteroleibleinia	cylinder	31.4	Cyanophyta	Myxophyceae	Oscillatoriales	Homoeotrichaceae	Heteroleibleinia	sp.							Cyanobactria
HETjulia	Homoeothrix juliana (Meneghini) Kirchner	Homoeothrix juliana	cylinder	17.6625	Cyanophyta	Myxophyceae	Oscillatoriales	Pseudanabaenaceae	Homoeothrix		juliana					(Meneghini) Kirchner	Cyanobactria
LEIepiph	Leibleinia epiphytica (Hieronymus) Anagnostidis et Komárek	Leibleinia epiphytica	cylinder	11.304	Cyanophyta	Myxophyceae	Oscillatoriales	Pseudanabaenaceae	Leibleinia		epiphytica					(Hieronymus) Anagnostidis et Komárek	Cyanobactria
LEIsp	Leibleinia sp. 1 ?	Leibleinia	cylinder	11.304	Cyanophyta	Myxophyceae	Oscillatoriales	Pseudanabaenaceae	Leibleinia	sp.	1 ?						Cyanobactria
LEIspp	Leibleinia spp.	Leibleinia	cylinder	11.304	Cyanophyta	Myxophyceae	Oscillatoriales	Pseudanabaenaceae	Leibleinia		spp.						v
LEPsp	Leptolyngbya sp.	Leptolyngbya	cylinder	8.83125	Cyanophyta	Myxophyceae	Oscillatoriales	Pseudanabaenaceae	Leptolyngbya	sp.							Cyanobactria
LEPsp1	Leptolyngbya sp. 1 ?	Leptolyngbya	cylinder	8.83125	Cyanophyta	Myxophyceae	Oscillatoriales	Pseudanabaenaceae	Leptolyngbya	sp.	1 ?						Cyanobactria
LEPsp4	Leptolyngbya sp. 4	Leptolyngbya	cylinder	15.7	Cyanophyta	Myxophyceae	Oscillatoriales	Pseudanabaenaceae	Leptolyngbya	sp.							Cyanobactria
LEPsp3	Leptolyngbya sp. 3?	Leptolyngbya	cylinder	15.7	Cyanophyta	Myxophyceae	Oscillatoriales	Pseudanabaenaceae	Leptolyngbya	sp.	1 ?						Cyanobactria
LIMcircum	Limnolyngbya circumcreta (Anagnostidis & Koma´rek) X. Li & R. Li	Planktolyngbya circumcreta	cylinder	19.625	Cyanophyta	Myxophyceae	Oscillatoriales	Pseudanabaenaceae	Limnolyngby		circumcreta					(Anagnostidis & Koma´rek) X. Li & R. Li	Cyanobactria
MERsp	Merismopedia sp.	Merismopedia	cube	64	Cyanophyta	Myxophyceae	Chroococcales	Chroococcaceae	Merismopedia	sp.							Cyanobactria
MICamoen	Microspora amoena (Kützing) Rabenhorst	Microspora amoena	cylinder	1582.56	Chlorophyta	Chlorophyceae	Chlorococcales	Microsporaceae	Microspora		amoena					(Kützing) Rabenhorst	Green Algae
MICquadr	Microspora quadrata Hazen	Microspora quadrata	cylinder	5086.8	Chlorophyta	Chlorophyceae	Chlorococcales	Microsporaceae	Microspora		quadrata					Hazen	Green Algae
MOUsp	Mougeotia sp.	Mougeotia	cylinder	5086.8	Chlorophyta	Chlorophyceae	Zygnematales	Zygnemataceae	Mougeotia	sp.							Green Algae
MOUsp1	Mougeotia sp. 1 ?	Mougeotia	cylinder	5086.8	Chlorophyta	Chlorophyceae	Zygnematales	Zygnemataceae	Mougeotia	sp.	1 ?						Green Algae
MOUsp2	Mougeotia sp. 2	Mougeotia	cylinder	22796.4	Chlorophyta	Chlorophyceae	Zygnematales	Zygnemataceae	Mougeotia	sp.							Green Algae
NOSsp1	Nostoc sp. 1	Nostoc	cylinder	9.8125	Cyanophyta	Myxophyceae	Nostocales	Nostocaceae	Nostoc	sp.	1						Cyanobactria
NOSsp2	Nostoc sp. 2	Nostoc	cylinder	9.8125	Cyanophyta	Myxophyceae	Nostocales	Nostocaceae	Nostoc	sp.							Cyanobactria
NOSsp3	Nostoc sp.3	Nostoc	cylinder	9.8125	Cyanophyta	Myxophyceae	Nostocales	Nostocaceae	Nostoc		spp.					(C.Agardh ex Bornet & Flahault) Elenkin	Cyanobactria
OEDsp	Oedogonium sp.	Oedogonium	cylinder	1884	Chlorophyta	Chlorophyceae	Oedogoniales	Oedogoniaceae	Oedogonium	sp.							Green Algae
OEDsp1	Oedogonium sp. 1 ?	Oedogonium	cylinder	1884	Chlorophyta	Chlorophyceae	Oedogoniales	Oedogoniaceae	Oedogonium	sp.	1 ?						Green Algae
OEDsp3	Oedogonium sp. 3 ?	Oedogonium	cylinder	1884	Chlorophyta	Chlorophyceae	Oedogoniales	Oedogoniaceae	Oedogonium	sp.	3 ?						Green Algae
OOCsolit	Oocystis solitaria Wittr.	Oocystis solitaria	prolate spheroid	1767.15	Chlorophyta	Chlorophyceae	Chlorococcales	Oocystaceae	Oocystis		solitaria						Green Algae
OOCsp	Oocystis sp.	Oocystis	prolate spheroid	904.779	Chlorophyta	Chlorophyceae	Chlorococcales	Oocystaceae	Oocystis	sp.							Green Algae
OSCsp1	Oscillatoria sp. 1 ?	Oscillatoria	cylinder	602.88	Cyanophyta	Myxophyceae	Oscillatoriales	Oscillatoriaceae	Oscillatoria	sp.	1 ?						Cyanobactria
PEDborya	Pediastrum boryanum (Turpin) Meneghini	Pediastrum boryanum	parallelepiped	510	Chlorophyta	Chlorophyceae	Chlorococcales	Hydrodictyaceae	Pediastrum		boryanum					(Turpin) Meneghini	Green Algae
PERincon	Peridinium inconspicuum Lemmermann	Peridinium inconspicuum	cone	1509.28	Pyrrhophyta	Dinophyceae	Peridiniales	Peridiniaceae	Peridinium		inconspicuum					Lemmermann	Dinoflagellates
PERsp	Peridiniopsis sp.	Peridiniopsis	cone	841.779	Pyrrhophyta	Dinophyceae	Peridiniales	Peridiniaceae	Peridiniopsis	sp.							Dinoflagellates
PETalatu	Petalonema alatum (Borzì ex Bornet & Flahault) Correns	Petalonema sp.	cylinder	445.095	Cyanophyta	Myxophyceae	Nostocales	Nostocaceae	Petalonema		alatum					(Borzì ex Bornet & Flahault) Correns	Cyanobactria
PHOsp	Phormidium sp.	Phormidium	cylinder	98.125	Cyanophyta	Myxophyceae	Oscillatoriales	Phormidiaceae	Phormidium	sp.							Cyanobactria
PHOsp.1	Phormidium sp. 1 ?	Phormidium	cylinder	98.125	Cyanophyta	Myxophyceae	Oscillatoriales	Phormidiaceae	Phormidium	sp.	1 ?						Cyanobactria
PHOsp2	Phormidium sp. 2	Phormidium	cylinder	98.125	Cyanophyta	Myxophyceae	Oscillatoriales	Phormidiaceae	Phormidium	sp.							Cyanobactria
Plagprol	Plagioselmis prolonga Butcher	Plagioselmis prolong	sphere	179.503	Chryptophyta	Cryptophyceae	Pyrenomonadales	Geminigeraceae	Plagioselmis		prolonga					Butcher	Cryptophyte
PLEtrab	Pleurotaenium cf. trabecula	Pleurotaenium	box	25200	Chlorophyta	Chlorophyceae	Zygnematales	Desmidiaceae	Penium	sp.							Green Algae
PSAsp	Pseudanabaena sp.	Pseudanabaena	cylinder	9.8125	Cyanophyta	Myxophyceae	Oscillatoriales	Pseudanabaenaceae	Pseudanabaena	sp.							Cyanobactria
SCEecorn	Scenedesmus ecornis (Ralfs) Chodat	Scenedesmus ecornis	prolate spheroid	134.041	Chlorophyta	Chlorophyceae	Chlorococcales	Scenedesmaceae	Scenedesmus		ecornis					(Ralfs) Chodat	Green Algae
SCEobli	Scenedesmus cf. obliquus (Turpin) Kützing	Scenedesmus	prolate spheroid	209.44	Chlorophyta	Chlorophyceae	Chlorococcales	Scenedesmaceae	Scenedesmus	cf.	obliquus					(Turpin) Kützing	Green Algae
SCHsp	Schizothrix sp.	Schizothrix	cylinder	17.6625	Cyanophyta	Myxophyceae	Oscillatoriales	Schizotrichaceae	Schizothrix	sp.							Cyanobactria
Schsp1	Schizothrix sp.1	Schizothrix	cylinder	17.6625	Cyanophyta	Myxophyceae	Oscillatoriales	Oscillatoriaceae	Schizothrix	sp.							Cyanobactria
SCHsp2	Schizothrix sp. 2	Schizothrix	cylinder	17.6625	Cyanophyta	Myxophyceae	Oscillatoriales	Schizotrichaceae	Schizothrix	sp.							Cyanobactria
SCHsp3	Schizothrix sp. 3	Schizothrix	cylinder	17.6625	Cyanophyta	Myxophyceae	Oscillatoriales	Schizotrichaceae	Schizothrix	sp.							Cyanobactria
STAsp2	Staurastrum sp. 2 ?	Staurastrum	box	3168	Chlorophyta	Chlorophyceae	Zygnematales	Desmidiaceae	Staurastrum	sp.	2 ?						Green Algae
TAPjanth	Tapinothrix janthina (Bornet et Flahault) Starmach	Tapinothrix janthina	cylinder	226.08	Cyanophyta	Myxophyceae	Oscillatoriales	Pseudanabaenaceae	Tapinothrix		janthina					(Bornet et Flahault) Starmach	Cyanobactria
TRAsp	Trachelomonas sp.	Trachelomonas	Spheroid	1130.4	Euglenophyta	Euglenophyceae	Euglenales	Euglenaceae	Trachelomonas	sp.							Euglenoids
UNKNcoc	Unknown alga coccoid	Undetermined alga	sphere	47.6887	(Undetermined)	(Undetermined)	(Undetermined)	(Undetermined)	Unknown alga		coccoid						Unknown Phyla
